# Supplementary material for: An inexpensive, customizable microscopy system for the automated quantification and characterization of multiple adherent cell types
Source: PeerJ. 2018 Jun 5;6:e4937. doi: 10.7717/peerj.4937 (PMC5993021; doi:10.7717/peerj.4937)
Supplement: Supplemental Information 4 — The following macro 1) removes the ring of fluorescence around the well edge, 2) enhances contrast of weakly stained cells, 3) crops whole-well images into sub-images, and 4) saves modified files. [file peerj-06-4937-s004.ijm]

// Macro for 1) removing the ring of fluorescence around the well edge,
// 2) enhancing contrast of weakly stained cells (if needed), 3) cropping each image 
// into 100 subimages, and 4) saving. ImageJ can also break up multipage TIFF
// files using 'Stack to Images' but this function is not utilized in the following macro. 

// Hides images during macro execution
setBatchMode(true) 

// Choose directory then store directory path in the variable "file"
directory = getDirectory("Choose a Directory");
files = getFileList(directory);
x = 0;

// Iterate through all files in the folder (make sure the folder contains only the
// images you want to analyze and no extra files like folders, etc.)
for (i=0; i<files.length; i++) 
{

// Display the file name as ImageJ iterates through the folder
print(files[i]);

// Open each file individually 
open(files[i]);

// Create a folder for the subimages. Here you can choose the name of the folder by 
// replacing "First" with the name of your choosing. 
newfolderFirst = directory + replace(files[i], "\\.tif", "First");
File.makeDirectory(newfolderFirst);

//Subtract background using a rolling ball radius of 50 pixels
run("Subtract Background...", "rolling=50 stack");

// Contrast enhancement function. The extent of enhancement can be toggled by changing the 
// saturation value. The function is currently set to off but to use it, simply remove the forward slashes.
// run("Enhance Contrast", "saturated=0.3"); 

// Crop image into 100 subimages
run("Montage to Stack...", "images_per_row=10 images_per_column=10 border=0");

// Save 100 image stack in the folder created above. 
run("Image Sequence... ", "format=TIFF name=Stack start=0 digits=2 save=&newfolderFirst");

// Close the active windows (original image and image stack) in order to proceed with the loop
close();
close();

}
